# Supplementary material for: From Propargylic Alcohols to Substituted Thiochromenes: gem-Disubstituent Effect in Intramolecular Alkyne Iodo/hydroarylation
Source: J Org Chem. 2021 Apr 30;86(10):7078–91. doi: 10.1021/acs.joc.1c00333 (PMC8474117; doi:10.1021/acs.joc.1c00333)
Supplement: Supplementary file 2 — jo1c00333_si_002.zip [file jo1c00333_si_002.zip]

Archive with 2,336 entries (2,001 files):
- FIDS support/11/
- FIDS support/11/11 - C/
- FIDS support/11/11 - C/acqu
- FIDS support/11/11 - C/acqus
- FIDS support/11/11 - C/audita.txt
- FIDS support/11/11 - C/cpdprg2
- FIDS support/11/11 - C/fid
- FIDS support/11/11 - C/format.temp
- FIDS support/11/11 - C/pdata/
- FIDS support/11/11 - C/pdata/1/
- FIDS support/11/11 - C/pdata/1/1i
- FIDS support/11/11 - C/pdata/1/1r
- FIDS support/11/11 - C/pdata/1/auditp.txt
- FIDS support/11/11 - C/pdata/1/outd
- FIDS support/11/11 - C/pdata/1/proc
- FIDS support/11/11 - C/pdata/1/procs
- FIDS support/11/11 - C/pdata/1/thumb.png
- FIDS support/11/11 - C/pdata/1/title
- FIDS support/11/11 - C/pulseprogram
- FIDS support/11/11 - C/scon2
- FIDS support/11/11 - C/shimvalues
- FIDS support/11/11 - C/specpar
- FIDS support/11/11 - C/spnam5
- FIDS support/11/11 - C/spnam8
- FIDS support/11/11 - C/uxnmr.info
- FIDS support/11/11 - C/uxnmr.par
- FIDS support/11/11 - C/vtc_pid_settings
- FIDS support/11/11 - H/
- FIDS support/11/11 - H/acqu
- FIDS support/11/11 - H/acqus
- FIDS support/11/11 - H/audita.txt
- FIDS support/11/11 - H/fid
- FIDS support/11/11 - H/format.temp
- FIDS support/11/11 - H/pdata/
- FIDS support/11/11 - H/pdata/1/
- FIDS support/11/11 - H/pdata/1/1i
- FIDS support/11/11 - H/pdata/1/1r
- FIDS support/11/11 - H/pdata/1/auditp.txt
- FIDS support/11/11 - H/pdata/1/outd
- FIDS support/11/11 - H/pdata/1/proc
- FIDS support/11/11 - H/pdata/1/procs
- FIDS support/11/11 - H/pdata/1/thumb.png
- FIDS support/11/11 - H/pdata/1/title
- FIDS support/11/11 - H/pulseprogram
- FIDS support/11/11 - H/scon2
- FIDS support/11/11 - H/shimvalues
- FIDS support/11/11 - H/specpar
- FIDS support/11/11 - H/uxnmr.info
- FIDS support/11/11 - H/uxnmr.par
- FIDS support/11/11 - H/vtc_pid_settings
- FIDS support/12/
- FIDS support/12/12 - C/
- FIDS support/12/12 - C/acqu
- FIDS support/12/12 - C/acqus
- FIDS support/12/12 - C/audita.txt
- FIDS support/12/12 - C/cpdprg2
- FIDS support/12/12 - C/fid
- FIDS support/12/12 - C/format.temp
- FIDS support/12/12 - C/pdata/
- FIDS support/12/12 - C/pdata/1/
- FIDS support/12/12 - C/pdata/1/1i
- FIDS support/12/12 - C/pdata/1/1r
- FIDS support/12/12 - C/pdata/1/auditp.txt
- FIDS support/12/12 - C/pdata/1/outd
- FIDS support/12/12 - C/pdata/1/proc
- FIDS support/12/12 - C/pdata/1/procs
- FIDS support/12/12 - C/pdata/1/thumb.png
- FIDS support/12/12 - C/pdata/1/title
- FIDS support/12/12 - C/pulseprogram
- FIDS support/12/12 - C/scon2
- FIDS support/12/12 - C/shimvalues
- FIDS support/12/12 - C/specpar
- FIDS support/12/12 - C/spnam5
- FIDS support/12/12 - C/spnam8
- FIDS support/12/12 - C/uxnmr.info
- FIDS support/12/12 - C/uxnmr.par
- FIDS support/12/12 - C/vtc_pid_settings
- FIDS support/12/12 - H/
- FIDS support/12/12 - H/acqu
- FIDS support/12/12 - H/acqus
- FIDS support/12/12 - H/audita.txt
- FIDS support/12/12 - H/fid
- FIDS support/12/12 - H/format.temp
- FIDS support/12/12 - H/pdata/
- FIDS support/12/12 - H/pdata/1/
- FIDS support/12/12 - H/pdata/1/1i
- FIDS support/12/12 - H/pdata/1/1r
- FIDS support/12/12 - H/pdata/1/auditp.txt
- FIDS support/12/12 - H/pdata/1/outd
- FIDS support/12/12 - H/pdata/1/proc
- FIDS support/12/12 - H/pdata/1/procs
- FIDS support/12/12 - H/pdata/1/thumb.png
- FIDS support/12/12 - H/pdata/1/title
- FIDS support/12/12 - H/pulseprogram
- FIDS support/12/12 - H/scon2
- FIDS support/12/12 - H/shimvalues
- FIDS support/12/12 - H/specpar
- FIDS support/12/12 - H/uxnmr.info
- FIDS support/12/12 - H/uxnmr.par
- FIDS support/12/12 - H/vtc_pid_settings
- FIDS support/13/
- FIDS support/13/13 - C/
- FIDS support/13/13 - C/acqu
- FIDS support/13/13 - C/acqus
- FIDS support/13/13 - C/audita.txt
- FIDS support/13/13 - C/cpdprg2
- FIDS support/13/13 - C/fid
- FIDS support/13/13 - C/format.temp
- FIDS support/13/13 - C/pdata/
- FIDS support/13/13 - C/pdata/1/
- FIDS support/13/13 - C/pdata/1/1i
- FIDS support/13/13 - C/pdata/1/1r
- FIDS support/13/13 - C/pdata/1/auditp.txt
- FIDS support/13/13 - C/pdata/1/outd
- FIDS support/13/13 - C/pdata/1/proc
- FIDS support/13/13 - C/pdata/1/procs
- FIDS support/13/13 - C/pdata/1/thumb.png
- FIDS support/13/13 - C/pdata/1/title
- FIDS support/13/13 - C/pulseprogram
- FIDS support/13/13 - C/scon2
- FIDS support/13/13 - C/shimvalues
- FIDS support/13/13 - C/specpar
- FIDS support/13/13 - C/spnam5
- FIDS support/13/13 - C/spnam8
- FIDS support/13/13 - C/uxnmr.info
- FIDS support/13/13 - C/uxnmr.par
- FIDS support/13/13 - C/vtc_pid_settings
- FIDS support/13/13 - H/
- FIDS support/13/13 - H/acqu
- FIDS support/13/13 - H/acqus
- FIDS support/13/13 - H/audita.txt
- FIDS support/13/13 - H/fid
- FIDS support/13/13 - H/format.temp
- FIDS support/13/13 - H/pdata/
- FIDS support/13/13 - H/pdata/1/
- FIDS support/13/13 - H/pdata/1/1i
- FIDS support/13/13 - H/pdata/1/1r
- FIDS support/13/13 - H/pdata/1/auditp.txt
- FIDS support/13/13 - H/pdata/1/outd
- FIDS support/13/13 - H/pdata/1/proc
- FIDS support/13/13 - H/pdata/1/procs
- FIDS support/13/13 - H/pdata/1/thumb.png
- FIDS support/13/13 - H/pdata/1/title
- FIDS support/13/13 - H/pulseprogram
- FIDS support/13/13 - H/scon2
- FIDS support/13/13 - H/shimvalues
- FIDS support/13/13 - H/specpar
- FIDS support/13/13 - H/uxnmr.info
- FIDS support/13/13 - H/uxnmr.par
- FIDS support/13/13 - H/vtc_pid_settings
- FIDS support/14/
- FIDS support/14/14 - C/
- FIDS support/14/14 - C/acqu
- FIDS support/14/14 - C/acqus
- FIDS support/14/14 - C/audita.txt
- FIDS support/14/14 - C/cpdprg2
- FIDS support/14/14 - C/fid
- FIDS support/14/14 - C/format.temp
- FIDS support/14/14 - C/fq1list
- FIDS support/14/14 - C/pdata/
- FIDS support/14/14 - C/pdata/1/
- FIDS support/14/14 - C/pdata/1/1i
- FIDS support/14/14 - C/pdata/1/1r
- FIDS support/14/14 - C/pdata/1/auditp.txt
- FIDS support/14/14 - C/pdata/1/outd
- FIDS support/14/14 - C/pdata/1/proc
- FIDS support/14/14 - C/pdata/1/procs
- FIDS support/14/14 - C/pdata/1/thumb.png
- FIDS support/14/14 - C/pdata/1/title
- FIDS support/14/14 - C/precom.output
- FIDS support/14/14 - C/pulseprogram
- FIDS support/14/14 - C/scon2
- FIDS support/14/14 - C/shimvalues
- FIDS support/14/14 - C/specpar
- FIDS support/14/14 - C/spnam5
- FIDS support/14/14 - C/spnam8
- FIDS support/14/14 - C/uxnmr.info
- FIDS support/14/14 - C/uxnmr.par
- FIDS support/14/14 - C/vtc_pid_settings
- FIDS support/14/14 - H/
- FIDS support/14/14 - H/acqu
- FIDS support/14/14 - H/acqus
- FIDS support/14/14 - H/audita.txt
- FIDS support/14/14 - H/fid
- FIDS support/14/14 - H/format.temp
- FIDS support/14/14 - H/pdata/
- FIDS support/14/14 - H/pdata/1/
- FIDS support/14/14 - H/pdata/1/1i
- FIDS support/14/14 - H/pdata/1/1r
- FIDS support/14/14 - H/pdata/1/auditp.txt
- FIDS support/14/14 - H/pdata/1/outd
- FIDS support/14/14 - H/pdata/1/proc
- FIDS support/14/14 - H/pdata/1/procs
- FIDS support/14/14 - H/pdata/1/thumb.png
- FIDS support/14/14 - H/pdata/1/title
- FIDS support/14/14 - H/pulseprogram
- FIDS support/14/14 - H/scon2
- FIDS support/14/14 - H/shimvalues
- FIDS support/14/14 - H/specpar
- FIDS support/14/14 - H/uxnmr.info
- FIDS support/14/14 - H/uxnmr.par
- FIDS support/14/14 - H/vtc_pid_settings
- FIDS support/15/
- FIDS support/15/15 - C/
- FIDS support/15/15 - C/acqu
- FIDS support/15/15 - C/acqus
- FIDS support/15/15 - C/audita.txt
- FIDS support/15/15 - C/cpdprg2
- FIDS support/15/15 - C/fid
- FIDS support/15/15 - C/format.temp
- FIDS support/15/15 - C/fq1list
- FIDS support/15/15 - C/pdata/
- FIDS support/15/15 - C/pdata/1/
- FIDS support/15/15 - C/pdata/1/1i
- FIDS support/15/15 - C/pdata/1/1r
- FIDS support/15/15 - C/pdata/1/auditp.txt
- FIDS support/15/15 - C/pdata/1/outd
- FIDS support/15/15 - C/pdata/1/proc
- FIDS support/15/15 - C/pdata/1/procs
- FIDS support/15/15 - C/pdata/1/thumb.png
- FIDS support/15/15 - C/pdata/1/title
- FIDS support/15/15 - C/precom.output
- FIDS support/15/15 - C/pulseprogram
- FIDS support/15/15 - C/scon2
- FIDS support/15/15 - C/shimvalues
- FIDS support/15/15 - C/specpar
- FIDS support/15/15 - C/spnam5
- FIDS support/15/15 - C/spnam8
- FIDS support/15/15 - C/uxnmr.info
- FIDS support/15/15 - C/uxnmr.par
- FIDS support/15/15 - C/vtc_pid_settings
- FIDS support/15/15 - H/
- FIDS support/15/15 - H/acqu
- FIDS support/15/15 - H/acqus
- FIDS support/15/15 - H/audita.txt
- FIDS support/15/15 - H/fid
- FIDS support/15/15 - H/format.temp
- FIDS support/15/15 - H/pdata/
- FIDS support/15/15 - H/pdata/1/
- FIDS support/15/15 - H/pdata/1/1i
- FIDS support/15/15 - H/pdata/1/1r
- FIDS support/15/15 - H/pdata/1/auditp.txt
- FIDS support/15/15 - H/pdata/1/outd
- FIDS support/15/15 - H/pdata/1/proc
- FIDS support/15/15 - H/pdata/1/procs
- FIDS support/15/15 - H/pdata/1/thumb.png
- FIDS support/15/15 - H/pdata/1/title
- FIDS support/15/15 - H/pulseprogram
- FIDS support/15/15 - H/scon2
- FIDS support/15/15 - H/shimvalues
- FIDS support/15/15 - H/specpar
- FIDS support/15/15 - H/uxnmr.info
- FIDS support/15/15 - H/uxnmr.par
- FIDS support/15/15 - H/vtc_pid_settings
- FIDS support/16/
- FIDS support/16/16 - C/
- FIDS support/16/16 - C/fid
- FIDS support/16/16 - C/log
- FIDS support/16/16 - C/procpar
- FIDS support/16/16 - C/text
- FIDS support/16/16 - H/
- FIDS support/16/16 - H/acqu
- FIDS support/16/16 - H/acqus
- FIDS support/16/16 - H/audita.txt
- FIDS support/16/16 - H/fid
- FIDS support/16/16 - H/format.temp
- FIDS support/16/16 - H/pdata/
- FIDS support/16/16 - H/pdata/1/
- FIDS support/16/16 - H/pdata/1/1i
- FIDS support/16/16 - H/pdata/1/1r
- FIDS support/16/16 - H/pdata/1/auditp.txt
- FIDS support/16/16 - H/pdata/1/outd
- FIDS support/16/16 - H/pdata/1/proc
- FIDS support/16/16 - H/pdata/1/procs
- FIDS support/16/16 - H/pdata/1/thumb.png
- FIDS support/16/16 - H/pdata/1/title
- FIDS support/16/16 - H/pulseprogram
- FIDS support/16/16 - H/scon2
- FIDS support/16/16 - H/shimvalues
- FIDS support/16/16 - H/specpar
- FIDS support/16/16 - H/uxnmr.info
- FIDS support/16/16 - H/uxnmr.par
- FIDS support/16/16 - H/vtc_pid_settings
- FIDS support/4aa/
- FIDS support/4aa/4aa - C/
- FIDS support/4aa/4aa - C/acqu
- FIDS support/4aa/4aa - C/acqus
- FIDS support/4aa/4aa - C/audita.txt
- FIDS support/4aa/4aa - C/cpdprg2
- FIDS support/4aa/4aa - C/fid
- FIDS support/4aa/4aa - C/format.temp
- FIDS support/4aa/4aa - C/pdata/
- FIDS support/4aa/4aa - C/pdata/1/
- FIDS support/4aa/4aa - C/pdata/1/1i
- FIDS support/4aa/4aa - C/pdata/1/1r
- FIDS support/4aa/4aa - C/pdata/1/auditp.txt
- FIDS support/4aa/4aa - C/pdata/1/outd
- FIDS support/4aa/4aa - C/pdata/1/proc
- FIDS support/4aa/4aa - C/pdata/1/procs
- FIDS support/4aa/4aa - C/pdata/1/thumb.png
[truncated: 2,036 more entries]
