# Supplementary material for: From Propargylic Alcohols to Substituted Thiochromenes: gem-Disubstituent Effect in Intramolecular Alkyne Iodo/hydroarylation
Source: J Org Chem. 2021 Apr 30;86(10):7078–91. doi: 10.1021/acs.joc.1c00333 (PMC8474117; doi:10.1021/acs.joc.1c00333)
Supplement: Supplementary file 2 — jo1c00333_si_002.zip [file jo1c00333_si_002.zip › FIDS support/11/11 - C/audita.txt]

##TITLE= Audit trail, TopSpin 3.5 pl 7
##JCAMPDX= 5.01
##ORIGIN= Bruker BioSpin GmbH
##OWNER= QO-3
$$ C:/RMN Usuarios/QO-3/Noelia/nv-850-F1/2/audita.txt
##AUDIT TRAIL=  $$ (NUMBER, WHEN, WHO, WHERE, PROCESS, VERSION, WHAT)
(   1,<2020-03-11 15:41:45.372 +0100>,<QO-3>,<fosforo>,<go4>,<TopSpin 3.5.7>,
      <created by zg
	started at 2020-03-11 15:39:36.349 +0100,
	POWCHK enabled, PULCHK disabled,
       terminated by command 'halt'
       configuration hash MD5:
       46 9A 05 84 D0 D6 BD 76 54 BD FB 61 08 A2 01 79
       data hash MD5: 21424
       A8 36 C2 0E 40 90 D8 63 C5 6C 19 57 23 29 EB 9B>)
##END=

$$ hash MD5
$$ 9A A1 2E 8B 6A C6 2C 87 80 C6 76 C4 1B CC 66 33
