# Supplementary material for: From Propargylic Alcohols to Substituted Thiochromenes: gem-Disubstituent Effect in Intramolecular Alkyne Iodo/hydroarylation
Source: J Org Chem. 2021 Apr 30;86(10):7078–91. doi: 10.1021/acs.joc.1c00333 (PMC8474117; doi:10.1021/acs.joc.1c00333)
Supplement: Supplementary file 2 — jo1c00333_si_002.zip [file jo1c00333_si_002.zip › FIDS support/11/11 - C/pdata/1/auditp.txt]

##TITLE= Audit trail, TopSpin 3.5 pl 7
##JCAMPDX= 5.01
##ORIGIN= Bruker BioSpin GmbH
##OWNER= QO-3
$$ C:\RMN Usuarios\QO-3\Noelia/nv-850-F1/2/pdata/1/auditp.txt
##AUDIT TRAIL=  $$ (NUMBER, WHEN, WHO, WHERE, PROCESS, VERSION, WHAT)
(   1,<2020-03-11 15:39:36.334 +0100>,<QO-3>,<fosforo>,<go4>,<TopSpin 3.5.7>,
      <acquisition in progress>)
(   2,<2020-03-11 15:41:37.216 +0100>,<QO-3>,<fosforo>,<proc1d>,<TopSpin 3.5.7>,
      <Start of raw data processing
       efp ME_mod = 2 NCOEF = 4096 LPBIN = 256K LB = 2 FT_mod = 6 PKNL = 1 PHC0 = 0 PHC1 = 0 SI = 128K 
       data hash MD5: 128K
       B0 E5 88 A0 C6 B0 2F 27 80 98 13 22 56 A2 1E 28>)
(   3,<2020-03-11 15:41:39.372 +0100>,<QO-3>,<fosforo>,<proc1d>,<TopSpin 3.5.7>,
      <apk 
       data hash MD5: 128K
       32 BD A9 B0 32 1F E9 83 10 C2 19 E7 A5 12 4A 24>)
##END=

$$ hash MD5
$$ A0 9B 01 AC 4A 2A A4 CB 60 7D 1F 65 39 3C 57 42
