# Supplementary material for: From Propargylic Alcohols to Substituted Thiochromenes: gem-Disubstituent Effect in Intramolecular Alkyne Iodo/hydroarylation
Source: J Org Chem. 2021 Apr 30;86(10):7078–91. doi: 10.1021/acs.joc.1c00333 (PMC8474117; doi:10.1021/acs.joc.1c00333)
Supplement: Supplementary file 2 — jo1c00333_si_002.zip [file jo1c00333_si_002.zip › FIDS support/11/11 - C/shimvalues]

# Wed Mar 11 15:41:35 2020
#$$PROBEIDENTIFIER=Z104275_0392
#$$PROBENAME=PA BBO 300S1 BBF-H-D-05 Z
#$$SHIMID=313232
#
# Active Shim Gradients
#
Z           		-2632           
Z2          		-183            
Z3          		-523            
Z4          		-2490           
Z5          		-3348           
Z6          		19852           
X           		-69             
XZ          		-4142           
XZ2         		11522           
XZ3         		-1593           
Y           		-2308           
YZ          		1385            
YZ2         		-4967           
YZ3         		-1950           
XY          		618             
XYZ         		-4543           
(X2-Y2)     		514             
(X2-Y2)Z    		-2001           
X3          		6040            
Y3          		4224            
#
# Lock Parameter
#
FIELD		5511.083
LOCKPHASE		80.800  
LOCKPOWER		-30.000 
LOCKGAIN		115.821 
LOCKDC		-75.000 
LOCKSHIFT		7.240   
LOOPGAIN		-12.000 
LOOPTIME		0.400   
LOOPFILTER		100.000 
#
IEEE64_VERSION_CODE 1
#
# Shim currents 
#
SHIM_SETTING [1 ]  -1276.67434782  
SHIM_SETTING [2 ]  -90.57489352    
SHIM_SETTING [3 ]  -275.04555036   
SHIM_SETTING [4 ]  -1309.68747602  
SHIM_SETTING [5 ]  -1761.26688731  
SHIM_SETTING [6 ]  -36.40300000    
SHIM_SETTING [7 ]  -2178.88500000  
SHIM_SETTING [8 ]  6060.39900000   
SHIM_SETTING [9 ]  270.11800000    
SHIM_SETTING [10]  325.06500000    
SHIM_SETTING [11]  -1213.78600000  
SHIM_SETTING [12]  728.43200000    
SHIM_SETTING [13]  -2612.39200000  
SHIM_SETTING [14]  -1025.62300000  
SHIM_SETTING [15]  10442.00100000  
SHIM_SETTING [16]  -1052.49200000  
SHIM_SETTING [17]  -837.70100000   
SHIM_SETTING [18]  -2389.79300000  
SHIM_SETTING [19]  3177.07400000   
SHIM_SETTING [20]  2221.69000000   
