# Supplementary material for: From Propargylic Alcohols to Substituted Thiochromenes: gem-Disubstituent Effect in Intramolecular Alkyne Iodo/hydroarylation
Source: J Org Chem. 2021 Apr 30;86(10):7078–91. doi: 10.1021/acs.joc.1c00333 (PMC8474117; doi:10.1021/acs.joc.1c00333)
Supplement: Supplementary file 2 — jo1c00333_si_002.zip [file jo1c00333_si_002.zip › FIDS support/11/11 - H/pdata/1/outd]

##TITLE= Parameter file, TopSpin 3.5 pl 7
##JCAMPDX= 5.0
##DATATYPE= Parameter Values
##NPOINTS= 1	$$ modification sequence number
##ORIGIN= Bruker BioSpin GmbH
##OWNER= QO-3
$$ 2020-03-11 15:35:33.096 +0100  QO-3@fosforo
$$ C:\RMN Usuarios\QO-3\Noelia/nv-850-F1/1/pdata/1/outd
$$ process C:\Bruker\TopSpin3.5pl7\prog\mod\edparproc.exe
##$CURPLOT= <>
##$CURPRIN= <$>
##$DFORMAT= <normdp>
##$LAYOUT= <+/1D_H.xwp>
##$LFORMAT= <normlp>
##$PFORMAT= <normpl>
##END=
