# Supplementary material for: From Propargylic Alcohols to Substituted Thiochromenes: gem-Disubstituent Effect in Intramolecular Alkyne Iodo/hydroarylation
Source: J Org Chem. 2021 Apr 30;86(10):7078–91. doi: 10.1021/acs.joc.1c00333 (PMC8474117; doi:10.1021/acs.joc.1c00333)
Supplement: Supplementary file 2 — jo1c00333_si_002.zip [file jo1c00333_si_002.zip › FIDS support/12/12 - C/pdata/1/auditp.txt]

##TITLE= Audit trail, TopSpin 3.5 pl 7
##JCAMPDX= 5.01
##ORIGIN= Bruker BioSpin GmbH
##OWNER= QO-3
$$ C:\RMN Usuarios\QO-3\Noelia/nv-787-F2/4/pdata/1/auditp.txt
##AUDIT TRAIL=  $$ (NUMBER, WHEN, WHO, WHERE, PROCESS, VERSION, WHAT)
(   1,<2019-12-18 11:12:21.980 +0100>,<QO-3>,<fosforo>,<go4>,<TopSpin 3.5.7>,
      <acquisition in progress>)
(   2,<2019-12-18 11:17:17.557 +0100>,<QO-3>,<fosforo>,<proc1d>,<TopSpin 3.5.7>,
      <Start of raw data processing
       efp ME_mod = 2 NCOEF = 4096 LPBIN = 256K LB = 2 FT_mod = 6 PKNL = 1 PHC0 = 206.3112 PHC1 = -80.36919 SI = 128K 
       data hash MD5: 128K
       61 26 68 7C 02 A1 10 E3 2F BE D1 5D D6 78 6A B7>)
(   3,<2019-12-18 11:17:20.182 +0100>,<QO-3>,<fosforo>,<proc1d>,<TopSpin 3.5.7>,
      <apk 
       data hash MD5: 128K
       05 74 6D B4 4D AF 8A 4F 8E 23 84 2E D5 E5 C6 34>)
##END=

$$ hash MD5
$$ 53 D0 73 0F D2 A9 B2 2D F7 CE DD 9A 88 AA 2F 37
