# Supplementary material for: From Propargylic Alcohols to Substituted Thiochromenes: gem-Disubstituent Effect in Intramolecular Alkyne Iodo/hydroarylation
Source: J Org Chem. 2021 Apr 30;86(10):7078–91. doi: 10.1021/acs.joc.1c00333 (PMC8474117; doi:10.1021/acs.joc.1c00333)
Supplement: Supplementary file 2 — jo1c00333_si_002.zip [file jo1c00333_si_002.zip › FIDS support/12/12 - H/pdata/1/auditp.txt]

##TITLE= Audit trail, TopSpin 3.5 pl 7
##JCAMPDX= 5.01
##ORIGIN= Bruker BioSpin GmbH
##OWNER= QO-3
$$ C:\RMN Usuarios\QO-3\Noelia/nv-787-F2/3/pdata/1/auditp.txt
##AUDIT TRAIL=  $$ (NUMBER, WHEN, WHO, WHERE, PROCESS, VERSION, WHAT)
(   1,<2019-12-18 11:09:26.443 +0100>,<QO-3>,<fosforo>,<go4>,<TopSpin 3.5.7>,
      <created by zg
	started at 2019-12-18 11:08:27.525 +0100,
	POWCHK enabled, PULCHK disabled,
       configuration hash MD5:
       46 9A 05 84 D0 D6 BD 76 54 BD FB 61 08 A2 01 79
       data hash MD5: 30046
       AC A9 4C 3D A6 2D 9D E0 FD F6 D2 99 CE B4 BB A9>)
(   2,<2019-12-18 11:11:00.077 +0100>,<QO-3>,<fosforo>,<proc1d>,<TopSpin 3.5.7>,
      <Start of raw data processing
       efp LB = 0.3 FT_mod = 6 PKNL = 1 PHC0 = 187.4411 PHC1 = -13.08972 SI = 64K 
       data hash MD5: 64K
       BF 87 30 D8 9C A5 2E F6 90 64 87 51 F4 53 08 88>)
(   3,<2019-12-18 11:11:01.405 +0100>,<QO-3>,<fosforo>,<proc1d>,<TopSpin 3.5.7>,
      <apk 
       data hash MD5: 64K
       36 35 27 95 6F 16 2D 51 22 6A 81 75 F2 0B 2F 13>)
##END=

$$ hash MD5
$$ 48 D6 4A E4 3E C6 0B 4D CB 5E D3 36 9D 2D DF 41
