# Supplementary material for: From Propargylic Alcohols to Substituted Thiochromenes: gem-Disubstituent Effect in Intramolecular Alkyne Iodo/hydroarylation
Source: J Org Chem. 2021 Apr 30;86(10):7078–91. doi: 10.1021/acs.joc.1c00333 (PMC8474117; doi:10.1021/acs.joc.1c00333)
Supplement: Supplementary file 2 — jo1c00333_si_002.zip [file jo1c00333_si_002.zip › FIDS support/13/13 - C/audita.txt]

##TITLE= Audit trail, TopSpin 3.5 pl 7
##JCAMPDX= 5.01
##ORIGIN= Bruker BioSpin GmbH
##OWNER= QO-3
$$ C:/RMN Usuarios/QO-3/Noelia/nv-812/2/audita.txt
##AUDIT TRAIL=  $$ (NUMBER, WHEN, WHO, WHERE, PROCESS, VERSION, WHAT)
(   1,<2020-01-16 18:35:10.568 +0100>,<QO-3>,<fosforo>,<go4>,<TopSpin 3.5.7>,
      <created by zg
	started at 2020-01-16 18:31:48.931 +0100,
	POWCHK enabled, PULCHK disabled,
       terminated by command 'halt'
       configuration hash MD5:
       46 9A 05 84 D0 D6 BD 76 54 BD FB 61 08 A2 01 79
       data hash MD5: 21424
       84 67 00 7D 23 AE E1 3C 40 25 47 7B 87 65 DD 94>)
##END=

$$ hash MD5
$$ AF D2 98 F4 45 38 73 8F 32 D1 BD 04 C3 A6 5E 2A
