# Supplementary material for: From Propargylic Alcohols to Substituted Thiochromenes: gem-Disubstituent Effect in Intramolecular Alkyne Iodo/hydroarylation
Source: J Org Chem. 2021 Apr 30;86(10):7078–91. doi: 10.1021/acs.joc.1c00333 (PMC8474117; doi:10.1021/acs.joc.1c00333)
Supplement: Supplementary file 2 — jo1c00333_si_002.zip [file jo1c00333_si_002.zip › FIDS support/14/14 - C/pdata/1/auditp.txt]

##TITLE= Audit trail, TopSpin 3.5 pl 7
##JCAMPDX= 5.01
##ORIGIN= Bruker BioSpin GmbH
##OWNER= QO-3
$$ C:\RMN Usuarios\QO-3\Noelia/nv-849-F1/2/pdata/1/auditp.txt
##AUDIT TRAIL=  $$ (NUMBER, WHEN, WHO, WHERE, PROCESS, VERSION, WHAT)
(   1,<2020-03-11 15:20:53.436 +0100>,<QO-3>,<fosforo>,<go4>,<TopSpin 3.5.7>,
      <acquisition in progress>)
(   2,<2020-03-11 15:23:04.333 +0100>,<QO-3>,<fosforo>,<proc1d>,<TopSpin 3.5.7>,
      <Start of raw data processing
       efp ME_mod = 2 NCOEF = 4096 LPBIN = 256K LB = 2 FT_mod = 6 PKNL = 1 PHC0 = 0 PHC1 = 0 SI = 128K 
       data hash MD5: 128K
       54 A7 53 95 6C 20 0C 3D C2 37 AD 14 C1 49 F6 C3>)
(   3,<2020-03-11 15:23:05.724 +0100>,<QO-3>,<fosforo>,<proc1d>,<TopSpin 3.5.7>,
      <apk 
       data hash MD5: 128K
       DF D2 5A C7 A7 DF 21 69 9B 22 6E 99 0D 0B EA 48>)
##END=

$$ hash MD5
$$ 99 86 00 1C 3A D9 B2 9B E0 2F 34 77 43 C7 2A 31
