# Supplementary material for: From Propargylic Alcohols to Substituted Thiochromenes: gem-Disubstituent Effect in Intramolecular Alkyne Iodo/hydroarylation
Source: J Org Chem. 2021 Apr 30;86(10):7078–91. doi: 10.1021/acs.joc.1c00333 (PMC8474117; doi:10.1021/acs.joc.1c00333)
Supplement: Supplementary file 2 — jo1c00333_si_002.zip [file jo1c00333_si_002.zip › FIDS support/14/14 - H/pdata/1/auditp.txt]

##TITLE= Audit trail, TopSpin 3.5 pl 7
##JCAMPDX= 5.01
##ORIGIN= Bruker BioSpin GmbH
##OWNER= QO-3
$$ C:\RMN Usuarios\QO-3\Noelia/nv-849-F1/1/pdata/1/auditp.txt
##AUDIT TRAIL=  $$ (NUMBER, WHEN, WHO, WHERE, PROCESS, VERSION, WHAT)
(   1,<2020-03-11 15:17:55.683 +0100>,<QO-3>,<fosforo>,<go4>,<TopSpin 3.5.7>,
      <created by zg
	started at 2020-03-11 15:16:56.593 +0100,
	POWCHK enabled, PULCHK disabled,
       configuration hash MD5:
       46 9A 05 84 D0 D6 BD 76 54 BD FB 61 08 A2 01 79
       data hash MD5: 30046
       A2 1F 09 74 BE E6 91 A8 6F B0 61 E3 6B 95 AD 80>)
(   2,<2020-03-11 15:23:23.301 +0100>,<QO-3>,<fosforo>,<proc1d>,<TopSpin 3.5.7>,
      <Start of raw data processing
       efp LB = 0.3 FT_mod = 6 PKNL = 1 PHC0 = 187.4411 PHC1 = -13.08972 SI = 64K 
       data hash MD5: 64K
       E1 98 93 99 4C 70 75 A6 EF 52 E6 71 AE E0 CE 3D>)
##END=

$$ hash MD5
$$ 9E C7 D3 7C 44 03 15 02 75 02 B9 EA 97 E4 2E B6
