# Supplementary material for: From Propargylic Alcohols to Substituted Thiochromenes: gem-Disubstituent Effect in Intramolecular Alkyne Iodo/hydroarylation
Source: J Org Chem. 2021 Apr 30;86(10):7078–91. doi: 10.1021/acs.joc.1c00333 (PMC8474117; doi:10.1021/acs.joc.1c00333)
Supplement: Supplementary file 2 — jo1c00333_si_002.zip [file jo1c00333_si_002.zip › FIDS support/15/15 - C/pdata/1/auditp.txt]

##TITLE= Audit trail, TopSpin 3.5 pl 7
##JCAMPDX= 5.01
##ORIGIN= Bruker BioSpin GmbH
##OWNER= QO-3
$$ C:\RMN Usuarios\QO-3\Noelia/nv-831-F1/3/pdata/1/auditp.txt
##AUDIT TRAIL=  $$ (NUMBER, WHEN, WHO, WHERE, PROCESS, VERSION, WHAT)
(   1,<2020-02-12 18:33:28.698 +0100>,<QO-3>,<fosforo>,<go4>,<TopSpin 3.5.7>,
      <acquisition in progress>)
(   2,<2020-02-12 18:54:46.335 +0100>,<QO-3>,<fosforo>,<proc1d>,<TopSpin 3.5.7>,
      <Start of raw data processing
       efp ME_mod = 2 NCOEF = 4096 LPBIN = 256K LB = 2 FT_mod = 6 PKNL = 1 PHC0 = 198.9438 PHC1 = -80.45528 SI = 128K 
       data hash MD5: 128K
       37 FB 02 B3 A6 79 81 04 80 13 FD DD A0 E6 3E 6E>)
(   3,<2020-02-12 18:54:47.413 +0100>,<QO-3>,<fosforo>,<proc1d>,<TopSpin 3.5.7>,
      <apk 
       data hash MD5: 128K
       13 EE 0C EA F2 09 9A 12 B7 A3 33 35 D5 4A EC D1>)
##END=

$$ hash MD5
$$ 45 9B 8D FA 58 35 94 A4 16 1B B3 43 25 1B 2E 1B
