# Supplementary material for: From Propargylic Alcohols to Substituted Thiochromenes: gem-Disubstituent Effect in Intramolecular Alkyne Iodo/hydroarylation
Source: J Org Chem. 2021 Apr 30;86(10):7078–91. doi: 10.1021/acs.joc.1c00333 (PMC8474117; doi:10.1021/acs.joc.1c00333)
Supplement: Supplementary file 3 — jo1c00333_si_003.zip [file jo1c00333_si_003.zip]

Archive with 204 entries (204 files):
- NMR_2/NMR2rev.rar
- NMR_2/7ka/3/acqu
- NMR_2/7ka/3/acqus
- NMR_2/7ka/3/audita.txt
- NMR_2/7ka/3/cpdprg2
- NMR_2/7ka/3/fid
- NMR_2/7ka/3/format.temp
- NMR_2/7ka/3/fq1list
- NMR_2/7ka/3/precom.output
- NMR_2/7ka/3/pulseprogram
- NMR_2/7ka/3/scon2
- NMR_2/7ka/3/shimvalues
- NMR_2/7ka/3/specpar
- NMR_2/7ka/3/spnam5
- NMR_2/7ka/3/spnam8
- NMR_2/7ka/3/uxnmr.info
- NMR_2/7ka/3/uxnmr.par
- NMR_2/7ka/3/vtc_pid_settings
- NMR_2/7ka/3/pdata/1/1i
- NMR_2/7ka/3/pdata/1/1r
- NMR_2/7ka/3/pdata/1/auditp.txt
- NMR_2/7ka/3/pdata/1/outd
- NMR_2/7ka/3/pdata/1/proc
- NMR_2/7ka/3/pdata/1/procs
- NMR_2/7ka/3/pdata/1/thumb.png
- NMR_2/7ka/3/pdata/1/title
- NMR_2/7ka/2/acqu
- NMR_2/7ka/2/acqus
- NMR_2/7ka/2/audita.txt
- NMR_2/7ka/2/cpdprg2
- NMR_2/7ka/2/fid
- NMR_2/7ka/2/format.temp
- NMR_2/7ka/2/fq1list
- NMR_2/7ka/2/precom.output
- NMR_2/7ka/2/pulseprogram
- NMR_2/7ka/2/scon2
- NMR_2/7ka/2/shimvalues
- NMR_2/7ka/2/specpar
- NMR_2/7ka/2/spnam5
- NMR_2/7ka/2/spnam8
- NMR_2/7ka/2/uxnmr.info
- NMR_2/7ka/2/uxnmr.par
- NMR_2/7ka/2/vtc_pid_settings
- NMR_2/7ka/2/pdata/1/1i
- NMR_2/7ka/2/pdata/1/1r
- NMR_2/7ka/2/pdata/1/auditp.txt
- NMR_2/7ka/2/pdata/1/outd
- NMR_2/7ka/2/pdata/1/proc
- NMR_2/7ka/2/pdata/1/procs
- NMR_2/7ka/2/pdata/1/thumb.png
- NMR_2/7ka/2/pdata/1/title
- NMR_2/7ka/1/acqu
- NMR_2/7ka/1/acqus
- NMR_2/7ka/1/audita.txt
- NMR_2/7ka/1/fid
- NMR_2/7ka/1/format.temp
- NMR_2/7ka/1/pulseprogram
- NMR_2/7ka/1/scon2
- NMR_2/7ka/1/shimvalues
- NMR_2/7ka/1/specpar
- NMR_2/7ka/1/uxnmr.info
- NMR_2/7ka/1/uxnmr.par
- NMR_2/7ka/1/vtc_pid_settings
- NMR_2/7ka/1/pdata/1/1i
- NMR_2/7ka/1/pdata/1/1r
- NMR_2/7ka/1/pdata/1/auditp.txt
- NMR_2/7ka/1/pdata/1/outd
- NMR_2/7ka/1/pdata/1/proc
- NMR_2/7ka/1/pdata/1/procs
- NMR_2/7ka/1/pdata/1/thumb.png
- NMR_2/7ka/1/pdata/1/title
- NMR_2/7aj/3/acqu
- NMR_2/7aj/3/acqus
- NMR_2/7aj/3/audita.txt
- NMR_2/7aj/3/cpdprg2
- NMR_2/7aj/3/fid
- NMR_2/7aj/3/format.temp
- NMR_2/7aj/3/fq1list
- NMR_2/7aj/3/precom.output
- NMR_2/7aj/3/pulseprogram
- NMR_2/7aj/3/scon2
- NMR_2/7aj/3/shimvalues
- NMR_2/7aj/3/specpar
- NMR_2/7aj/3/spnam5
- NMR_2/7aj/3/spnam8
- NMR_2/7aj/3/uxnmr.info
- NMR_2/7aj/3/uxnmr.par
- NMR_2/7aj/3/vtc_pid_settings
- NMR_2/7aj/3/pdata/1/1i
- NMR_2/7aj/3/pdata/1/1r
- NMR_2/7aj/3/pdata/1/auditp.txt
- NMR_2/7aj/3/pdata/1/outd
- NMR_2/7aj/3/pdata/1/proc
- NMR_2/7aj/3/pdata/1/procs
- NMR_2/7aj/3/pdata/1/thumb.png
- NMR_2/7aj/3/pdata/1/title
- NMR_2/7aj/2/acqu
- NMR_2/7aj/2/acqus
- NMR_2/7aj/2/audita.txt
- NMR_2/7aj/2/fid
- NMR_2/7aj/2/format.temp
- NMR_2/7aj/2/pulseprogram
- NMR_2/7aj/2/scon2
- NMR_2/7aj/2/shimvalues
- NMR_2/7aj/2/specpar
- NMR_2/7aj/2/uxnmr.info
- NMR_2/7aj/2/uxnmr.par
- NMR_2/7aj/2/vtc_pid_settings
- NMR_2/7aj/2/pdata/1/1i
- NMR_2/7aj/2/pdata/1/1r
- NMR_2/7aj/2/pdata/1/auditp.txt
- NMR_2/7aj/2/pdata/1/outd
- NMR_2/7aj/2/pdata/1/proc
- NMR_2/7aj/2/pdata/1/procs
- NMR_2/7aj/2/pdata/1/thumb.png
- NMR_2/7aj/2/pdata/1/title
- NMR_2/7aj/1/acqu
- NMR_2/7aj/1/acqus
- NMR_2/7aj/1/audita.txt
- NMR_2/7aj/1/fid
- NMR_2/7aj/1/format.temp
- NMR_2/7aj/1/pulseprogram
- NMR_2/7aj/1/scon2
- NMR_2/7aj/1/shimvalues
- NMR_2/7aj/1/specpar
- NMR_2/7aj/1/uxnmr.info
- NMR_2/7aj/1/uxnmr.par
- NMR_2/7aj/1/vtc_pid_settings
- NMR_2/7aj/1/pdata/1/1i
- NMR_2/7aj/1/pdata/1/1r
- NMR_2/7aj/1/pdata/1/auditp.txt
- NMR_2/7aj/1/pdata/1/outd
- NMR_2/7aj/1/pdata/1/proc
- NMR_2/7aj/1/pdata/1/procs
- NMR_2/7aj/1/pdata/1/thumb.png
- NMR_2/7aj/1/pdata/1/title
- NMR_2/4al/9/acqu
- NMR_2/4al/9/acqus
- NMR_2/4al/9/audita.txt
- NMR_2/4al/9/cpdprg2
- NMR_2/4al/9/fid
- NMR_2/4al/9/format.temp
- NMR_2/4al/9/pulseprogram
- NMR_2/4al/9/scon2
- NMR_2/4al/9/shimvalues
- NMR_2/4al/9/specpar
- NMR_2/4al/9/uxnmr.info
- NMR_2/4al/9/uxnmr.par
- NMR_2/4al/9/vtc_pid_settings
- NMR_2/4al/9/pdata/1/1i
- NMR_2/4al/9/pdata/1/1r
- NMR_2/4al/9/pdata/1/auditp.txt
- NMR_2/4al/9/pdata/1/outd
- NMR_2/4al/9/pdata/1/proc
- NMR_2/4al/9/pdata/1/procs
- NMR_2/4al/9/pdata/1/thumb.png
- NMR_2/4al/9/pdata/1/title
- NMR_2/4al/8/acqu
- NMR_2/4al/8/acqus
- NMR_2/4al/8/audita.txt
- NMR_2/4al/8/cpdprg2
- NMR_2/4al/8/fid
- NMR_2/4al/8/format.temp
- NMR_2/4al/8/fq1list
- NMR_2/4al/8/precom.output
- NMR_2/4al/8/pulseprogram
- NMR_2/4al/8/scon2
- NMR_2/4al/8/shimvalues
- NMR_2/4al/8/specpar
- NMR_2/4al/8/spnam5
- NMR_2/4al/8/spnam8
- NMR_2/4al/8/uxnmr.info
- NMR_2/4al/8/uxnmr.par
- NMR_2/4al/8/vtc_pid_settings
- NMR_2/4al/8/pdata/1/1i
- NMR_2/4al/8/pdata/1/1r
- NMR_2/4al/8/pdata/1/auditp.txt
- NMR_2/4al/8/pdata/1/outd
- NMR_2/4al/8/pdata/1/proc
- NMR_2/4al/8/pdata/1/procs
- NMR_2/4al/8/pdata/1/thumb.png
- NMR_2/4al/8/pdata/1/title
- NMR_2/4al/7/acqu
- NMR_2/4al/7/acqus
- NMR_2/4al/7/audita.txt
- NMR_2/4al/7/fid
- NMR_2/4al/7/format.temp
- NMR_2/4al/7/pulseprogram
- NMR_2/4al/7/scon2
- NMR_2/4al/7/shimvalues
- NMR_2/4al/7/specpar
- NMR_2/4al/7/uxnmr.info
- NMR_2/4al/7/uxnmr.par
- NMR_2/4al/7/vtc_pid_settings
- NMR_2/4al/7/pdata/1/1i
- NMR_2/4al/7/pdata/1/1r
- NMR_2/4al/7/pdata/1/auditp.txt
- NMR_2/4al/7/pdata/1/integrals.txt
- NMR_2/4al/7/pdata/1/intrng
- NMR_2/4al/7/pdata/1/outd
- NMR_2/4al/7/pdata/1/proc
- NMR_2/4al/7/pdata/1/procs
- NMR_2/4al/7/pdata/1/thumb.png
- NMR_2/4al/7/pdata/1/title
