# Supplementary material for: From Propargylic Alcohols to Substituted Thiochromenes: gem-Disubstituent Effect in Intramolecular Alkyne Iodo/hydroarylation
Source: J Org Chem. 2021 Apr 30;86(10):7078–91. doi: 10.1021/acs.joc.1c00333 (PMC8474117; doi:10.1021/acs.joc.1c00333)
Supplement: Supplementary file 3 — jo1c00333_si_003.zip [file jo1c00333_si_003.zip › NMR_2/7ka/3/audita.txt]

##TITLE= Audit trail, TopSpin 3.5 pl 7
##JCAMPDX= 5.01
##ORIGIN= Bruker BioSpin GmbH
##OWNER= QO-3
$$ C:/RMN Usuarios/QO-3/Noelia/nv-806-F2/3/audita.txt
##AUDIT TRAIL=  $$ (NUMBER, WHEN, WHO, WHERE, PROCESS, VERSION, WHAT)
(   1,<2021-04-15 13:07:07.529 +0200>,<QO-3>,<fosforo>,<go4>,<TopSpin 3.5.7>,
      <created by zg
	started at 2021-04-15 12:33:01.479 +0200,
	POWCHK enabled, PULCHK disabled,
       configuration hash MD5:
       AA C9 A4 0F 0D 32 15 8F 78 E7 C9 B5 8F 6F 01 A2
       data hash MD5: 21424
       C5 99 BE 3D E0 2B 0B 07 52 97 AB 14 7A 0B 25 6B>)
##END=

$$ hash MD5
$$ 46 08 5A 9C 0C 93 58 39 44 D2 D3 51 C8 A3 E5 2A
