# Supplementary material for: From Propargylic Alcohols to Substituted Thiochromenes: gem-Disubstituent Effect in Intramolecular Alkyne Iodo/hydroarylation
Source: J Org Chem. 2021 Apr 30;86(10):7078–91. doi: 10.1021/acs.joc.1c00333 (PMC8474117; doi:10.1021/acs.joc.1c00333)
Supplement: Supplementary file 3 — jo1c00333_si_003.zip [file jo1c00333_si_003.zip › NMR_2/7aj/3/fq1list]

O 75.485354
-4000000
-3976563
-3953125
-3929688
-3906250
-3882813
-3859375
-3835938
-3812500
-3789063
-3765625
-3742188
-3718750
-3695313
-3671875
-3648438
-3625000
-3601563
-3578125
-3554688
-3531250
-3507813
-3484375
-3460938
-3437500
-3414063
-3390625
-3367188
-3343750
-3320313
-3296875
-3273438
-3250000
-3226563
-3203125
-3179688
-3156250
-3132813
-3109375
-3085938
-3062500
-3039063
-3015625
-2992188
-2968750
-2945313
-2921875
-2898438
-2875000
-2851563
-2828125
-2804688
-2781250
-2757813
-2734375
-2710938
-2687500
-2664063
-2640625
-2617188
-2593750
-2570313
-2546875
-2523438
-2500000
-2476563
-2453125
-2429688
-2406250
-2382813
-2359375
-2335938
-2312500
-2289063
-2265625
-2242188
-2218750
-2195313
-2171875
-2148438
-2125000
-2101563
-2078125
-2054688
-2031250
-2007813
-1984375
-1960938
-1937500
-1914063
-1890625
-1867188
-1843750
-1820313
-1796875
-1773438
-1750000
-1726563
-1703125
-1679688
-1656250
-1632813
-1609375
-1585938
-1562500
-1539063
-1515625
-1492188
-1468750
-1445313
-1421875
-1398438
-1375000
-1351563
-1328125
-1304688
-1281250
-1257813
-1234375
-1210938
-1187500
-1164063
-1140625
-1117188
-1093750
-1070313
-1046875
-1023438
-1000000
 -992157
 -984314
 -976471
 -968627
 -960784
 -952941
 -945098
 -937255
 -929412
 -921569
 -913725
 -905882
 -898039
 -890196
 -882353
 -874510
 -866667
 -858824
 -850980
 -843137
 -835294
 -827451
 -819608
 -811765
 -803922
 -796078
 -788235
 -780392
 -772549
 -764706
 -756863
 -749020
 -741176
 -733333
 -725490
 -717647
 -709804
 -701961
 -694118
 -686275
 -678431
 -670588
 -662745
 -654902
 -647059
 -639216
 -631373
 -623529
 -615686
 -607843
 -600000
 -592157
 -584314
 -576471
 -568627
 -560784
 -552941
 -545098
 -537255
 -529412
 -521569
 -513725
 -505882
 -498039
 -490196
 -482353
 -474510
 -466667
 -458824
 -450980
 -443137
 -435294
 -427451
 -419608
 -411765
 -403922
 -396078
 -388235
 -380392
 -372549
 -364706
 -356863
 -349020
 -341176
 -333333
 -325490
 -317647
 -309804
 -301961
 -294118
 -286275
 -278431
 -270588
 -262745
 -254902
 -247059
 -239216
 -231373
 -223529
 -215686
 -207843
 -200000
 -192157
 -184314
 -176471
 -168627
 -160784
 -152941
 -145098
 -137255
 -129412
 -121569
 -113725
 -105882
  -98039
  -90196
  -82353
  -74510
  -66667
  -58824
  -50980
  -43137
  -35294
  -27451
  -19608
  -11765
   -3922
    3922
   11765
   19608
   27451
   35294
   43137
   50980
   58824
   66667
   74510
   82353
   90196
   98039
  105882
  113725
  121569
  129412
  137255
  145098
  152941
  160784
  168627
  176471
  184314
  192157
  200000
  207843
  215686
  223529
  231373
  239216
  247059
  254902
  262745
  270588
  278431
  286275
  294118
  301961
  309804
  317647
  325490
  333333
  341176
  349020
  356863
  364706
  372549
  380392
  388235
  396078
  403922
  411765
  419608
  427451
  435294
  443137
  450980
  458824
  466667
  474510
  482353
  490196
  498039
  505882
  513725
  521569
  529412
  537255
  545098
  552941
  560784
  568627
  576471
  584314
  592157
  600000
  607843
  615686
  623529
  631373
  639216
  647059
  654902
  662745
  670588
  678431
  686275
  694118
  701961
  709804
  717647
  725490
  733333
  741176
  749020
  756863
  764706
  772549
  780392
  788235
  796078
  803922
  811765
  819608
  827451
  835294
  843137
  850980
  858824
  866667
  874510
  882353
  890196
  898039
  905882
  913725
  921569
  929412
  937255
  945098
  952941
  960784
  968627
  976471
  984314
  992157
 1000000
 1023437
 1046875
 1070312
 1093750
 1117187
 1140625
 1164062
 1187500
 1210937
 1234375
 1257812
 1281250
 1304687
 1328125
 1351562
 1375000
 1398437
 1421875
 1445312
 1468750
 1492187
 1515625
 1539062
 1562500
 1585937
 1609375
 1632812
 1656250
 1679687
 1703125
 1726562
 1750000
 1773437
 1796875
 1820312
 1843750
 1867187
 1890625
 1914062
 1937500
 1960937
 1984375
 2007812
 2031250
 2054687
 2078125
 2101562
 2125000
 2148437
 2171875
 2195312
 2218750
 2242187
 2265625
 2289062
 2312500
 2335937
 2359375
 2382812
 2406250
 2429687
 2453125
 2476562
 2500000
 2523437
 2546875
 2570312
 2593750
 2617187
 2640625
 2664062
 2687500
 2710937
 2734375
 2757812
 2781250
 2804687
 2828125
 2851562
 2875000
 2898437
 2921875
 2945312
 2968750
 2992187
 3015625
 3039062
 3062500
 3085937
 3109375
 3132812
 3156250
 3179687
 3203125
 3226562
 3250000
 3273437
 3296875
 3320312
 3343750
 3367187
 3390625
 3414062
 3437500
 3460937
 3484375
 3507812
 3531250
 3554687
 3578125
 3601562
 3625000
 3648437
 3671875
 3695312
 3718750
 3742187
 3765625
 3789062
 3812500
 3835937
 3859375
 3882812
 3906250
 3929687
 3953125
 3976562
 4000000
