# Supplementary material for: From Propargylic Alcohols to Substituted Thiochromenes: gem-Disubstituent Effect in Intramolecular Alkyne Iodo/hydroarylation
Source: J Org Chem. 2021 Apr 30;86(10):7078–91. doi: 10.1021/acs.joc.1c00333 (PMC8474117; doi:10.1021/acs.joc.1c00333)
Supplement: Supplementary file 3 — jo1c00333_si_003.zip [file jo1c00333_si_003.zip › NMR_2/7aj/3/pdata/1/auditp.txt]

##TITLE= Audit trail, TopSpin 3.5 pl 7
##JCAMPDX= 5.01
##ORIGIN= Bruker BioSpin GmbH
##OWNER= QO-3
$$ C:\RMN Usuarios\QO-3\Samuel/sa-spa-419-cca/3/pdata/1/auditp.txt
##AUDIT TRAIL=  $$ (NUMBER, WHEN, WHO, WHERE, PROCESS, VERSION, WHAT)
(   1,<2021-04-12 19:42:26.504 +0200>,<QO-3>,<fosforo>,<go4>,<TopSpin 3.5.7>,
      <acquisition in progress>)
(   2,<2021-04-12 19:54:55.050 +0200>,<QO-3>,<fosforo>,<proc1d>,<TopSpin 3.5.7>,
      <Start of raw data processing
       ef ME_mod = 2 NCOEF = 4096 LPBIN = 256K LB = 2 FT_mod = 6 PKNL = 1 SI = 128K 
       data hash MD5: 128K
       80 D2 E4 F1 3C A7 32 95 E8 3E 79 11 AB 93 7B 5E>)
(   3,<2021-04-12 19:55:01.466 +0200>,<QO-3>,<fosforo>,<proc1d>,<TopSpin 3.5.7>,
      <apk 
       data hash MD5: 128K
       00 73 FD 79 7D 9F BB 4D 5E FE 2C 78 5D D4 3C B9>)
(   4,<2021-04-12 19:55:03.196 +0200>,<QO-3>,<fosforo>,<proc1d>,<TopSpin 3.5.7>,
      <abs n ABSG = 5 
       data hash MD5: 128K
       C1 CC 1D 41 B4 AA 52 14 2B 06 7A 16 21 AE 0B BE>)
##END=

$$ hash MD5
$$ AE DE 28 67 9B 40 FA 7D A0 A2 C1 F5 C3 12 7E 70
