# Supplementary material for: From Propargylic Alcohols to Substituted Thiochromenes: gem-Disubstituent Effect in Intramolecular Alkyne Iodo/hydroarylation
Source: J Org Chem. 2021 Apr 30;86(10):7078–91. doi: 10.1021/acs.joc.1c00333 (PMC8474117; doi:10.1021/acs.joc.1c00333)
Supplement: Supplementary file 3 — jo1c00333_si_003.zip [file jo1c00333_si_003.zip › NMR_2/4al/9/pdata/1/auditp.txt]

##TITLE= Audit trail, TopSpin 3.5 pl 7
##JCAMPDX= 5.01
##ORIGIN= Bruker BioSpin GmbH
##OWNER= QO-3
$$ C:\RMN Usuarios\QO-3\Samuel/sa-spa-407-cca-2100406/9/pdata/1/auditp.txt
##AUDIT TRAIL=  $$ (NUMBER, WHEN, WHO, WHERE, PROCESS, VERSION, WHAT)
(   1,<2021-04-06 15:58:43.413 +0200>,<QO-3>,<fosforo>,<go4>,<TopSpin 3.5.7>,
      <acquisition in progress>)
(   2,<2021-04-06 16:00:33.574 +0200>,<QO-3>,<fosforo>,<proc1d>,<TopSpin 3.5.7>,
      <Start of raw data processing
       ef LB = 1 FT_mod = 6 PKNL = 1 SI = 32K 
       data hash MD5: 32K
       32 F3 04 2D 46 4A AD F1 DC BF 77 55 5C 54 FC 2F>)
(   3,<2021-04-06 16:00:36.012 +0200>,<QO-3>,<fosforo>,<proc1d>,<TopSpin 3.5.7>,
      <apk 
       data hash MD5: 32K
       81 74 30 22 EA A1 DF ED 77 A4 5D 0F C6 78 CE 30>)
(   4,<2021-04-06 16:00:38.351 +0200>,<QO-3>,<fosforo>,<proc1d>,<TopSpin 3.5.7>,
      <abs n ABSG = 5 
       data hash MD5: 32K
       55 A6 F5 5C 81 CE 26 A2 2A 25 DB E7 3B 87 52 AF>)
##END=

$$ hash MD5
$$ 74 40 70 F9 95 B1 9A 91 24 7E DA 71 EC CD B3 B8
