# Supplementary material for: From Propargylic Alcohols to Substituted Thiochromenes: gem-Disubstituent Effect in Intramolecular Alkyne Iodo/hydroarylation
Source: J Org Chem. 2021 Apr 30;86(10):7078–91. doi: 10.1021/acs.joc.1c00333 (PMC8474117; doi:10.1021/acs.joc.1c00333)
Supplement: Supplementary file 3 — jo1c00333_si_003.zip [file jo1c00333_si_003.zip › NMR_2/4al/7/audita.txt]

##TITLE= Audit trail, TopSpin 3.5 pl 7
##JCAMPDX= 5.01
##ORIGIN= Bruker BioSpin GmbH
##OWNER= QO-3
$$ C:/RMN Usuarios/QO-3/Samuel/sa-spa-407-cca-2100406/7/audita.txt
##AUDIT TRAIL=  $$ (NUMBER, WHEN, WHO, WHERE, PROCESS, VERSION, WHAT)
(   1,<2021-04-06 15:38:14.382 +0200>,<QO-3>,<fosforo>,<go4>,<TopSpin 3.5.7>,
      <created by zg
	started at 2021-04-06 15:37:16.131 +0200,
	POWCHK enabled, PULCHK disabled,
       configuration hash MD5:
       AA C9 A4 0F 0D 32 15 8F 78 E7 C9 B5 8F 6F 01 A2
       data hash MD5: 30046
       BE 58 E1 8B B2 7C 39 F0 87 3B C2 44 90 5E 16 23>)
##END=

$$ hash MD5
$$ B3 E5 E1 D4 B8 83 43 70 34 5B BC DB 34 45 99 B8
