# Supplementary material for: From Propargylic Alcohols to Substituted Thiochromenes: gem-Disubstituent Effect in Intramolecular Alkyne Iodo/hydroarylation
Source: J Org Chem. 2021 Apr 30;86(10):7078–91. doi: 10.1021/acs.joc.1c00333 (PMC8474117; doi:10.1021/acs.joc.1c00333)
Supplement: Supplementary file 3 — jo1c00333_si_003.zip [file jo1c00333_si_003.zip › NMR_2/4al/7/pdata/1/integrals.txt]

   Current data set:
   NAME =	sa-spa-407-cca-2100406	EXPNO =	7	PROCNO = 1
   DU   =	C:/RMN Usuarios/QO-3/Samuel

   Number   Integrated Region     Integral
     1      7.582      7.507         1.86405
     2      7.209      7.126         1.91167
     3      2.423      2.368         2.91683
     4      2.241      2.154         2.00000
     5      1.550      1.509         5.89191
     6      1.509      1.318         4.06398
     7      0.986      0.886         2.92451
