# Supplementary material for: From Propargylic Alcohols to Substituted Thiochromenes: gem-Disubstituent Effect in Intramolecular Alkyne Iodo/hydroarylation
Source: J Org Chem. 2021 Apr 30;86(10):7078–91. doi: 10.1021/acs.joc.1c00333 (PMC8474117; doi:10.1021/acs.joc.1c00333)
Supplement: Supplementary file 3 — jo1c00333_si_003.zip [file jo1c00333_si_003.zip › NMR_2/4al/7/pdata/1/intrng]

A 1.0 #regions in PPM
# low field   high field  bias        slope
  7.581600451078039  7.507055105860735  -0.0  -0.0  # for region 1
  7.208873724991521  7.125857317817705  -0.0  -0.0  # for region 2
  2.422570535684745  2.36802860992824  -0.0  -0.0  # for region 3
  2.240764116496396  2.1544060673819305  -0.0  -0.0  # for region 4
  1.5498997235806717  1.5089932792632932  -0.0  -0.0  # for region 5
  1.5089932792632932  1.3180965391155273  -0.0  -0.0  # for region 6
  0.9862998240967911  0.8863062935431993  -0.0  -0.0  # for region 7
